# Supplementary material for: Effect of Killed PRRSV Vaccine on Gut Microbiota Diversity in Pigs
Source: Viruses. 2022 May 18;14(5):1081. doi: 10.3390/v14051081 (PMC9145812; doi:10.3390/v14051081)
Supplement: Supplementary file 1 [file viruses-14-01081-s001.zip]

Archive with 1 entries (1 files):
- viruses-1685853-supplementary.pdf
